# Supplementary material for: Retrospective Genomic Surveillance of Chikungunya Transmission in Minas Gerais State, Southeast Brazil
Source: Microbiol Spectr. 2022 Aug 25;10(5):e01285-22. doi: 10.1128/spectrum.01285-22 (PMC9602355; doi:10.1128/spectrum.01285-22)
Supplement: Supplemental file 1 — Supplemental material. Download spectrum.01285-22-s0001.xlsx, XLSX file, 0.01 MB [file spectrum.01285-22-s0001.xlsx]

## Sheet: Meta_CHIKV_2017-2021
Supplementary table 1. Information of the 40 newly sequenced samples of CHIKV
ID	Virus	State	Municipality	Collection_Date	Age	Gender	CTs	Coverage	Accession Number
BH29|BR-MinasGerais-CoronelFabriciano|2018-03-22	CHIKV	Minas Gerais	Coronel Fabriciano	2018-03-22	72	Male	6	76.2	ON023489
BH30|CHIKV|BR-MinasGerais-Timoteo|2018-01-25	CHIKV	Minas Gerais	Timoteo	2018-01-25	51	Male	12.19	66.9	ON023488
BH32|BR-MinasGerais-GovernadorValadares|2017-05-02	CHIKV	Minas Gerais	Governador Valadares	2017-05-02	46	Female	13.62	84	ON023488
BH35|BR-MinasGerais-GovernadorValadares|2017-04-28	CHIKV	Minas Gerais	Governador Valadares	2017-04-28	73	Female	15.09	59.9	ON023487
BH38|BR-MinasGerais-Timoteo|2018-01-25	CHIKV	Minas Gerais	Timoteo	2018-01-25	56	Female	15.72	76.2	ON023491
BH41|BR-MinasGerais-GovernadorValadares|2017-03-30	CHIKV	Minas Gerais	Governador Valadares	2017-03-30	76	Female	16.13	65.9	ON023495
BH43|BR-MinasGerais-GovernadorValadares|2017-03-177	CHIKV	Minas Gerais	Governador Valadares	2017-03-17	39	Female	16.9	83.8	ON023492
BH45|BR-MinasGerais-Timoteo|2018-01-25	CHIKV	Minas Gerais	Timoteo	2018-01-25	83	Female	16.97	78.6	ON023496
BH46|BR-MinasGerais-GovernadorValadares|2017-03-23	CHIKV	Minas Gerais	Governador Valadares	2017-03-23	71	Female	17.12	74.4	ON023494
BH48|BR-MinasGerais-GovernadorValadares|2017-04-27	CHIKV	Minas Gerais	Governador Valadares	2017-04-27	37	Male	17.3	68.4	ON023493
BH53|BR-MinasGerais-Ipatinga|2017-05-26	CHIKV	Minas Gerais	Ipatinga	2017-05-26	42	Male	18.07	77.4	ON023497
BH54|BR-MinasGerais-GovernadorValadares|2017-04-26	CHIKV	Minas Gerais	Governador Valadares	2017-04-26	24	Female	18.13	74.3	ON023499
BH55|BR-MinasGerais-BeloHorizonte|2017-01-02	CHIKV	Minas Gerais	Belo Horizonte	2017-02-01	9	Male	18.23	72	ON023498
BH59|BR-MinasGerais-GovernadorValadares|2017-04-03	CHIKV	Minas Gerais	Governador Valadares	2017-03-04	24	Female	18.57	77.5	ON023500
BH113|BR-MinasGerais-Resplendor|2021-03-02	CHIKV	Minas Gerais	Resplendor	2021-03-02	9	Male	23.19	88.5	ON023501
BH149|BR-MinasGerais-GovernadorValadares|2021-03-10	CHIKV	Minas Gerais	Governador Valadares	2021-03-10	41	Male	16.25	90.7	ON023506
BH151|BR-MinasGerais-GovernadorValadares|2021-01-27	CHIKV	Minas Gerais	Governador Valadares	2021-01-27	55	Female	15.75	89.2	ON023503
BH166|BR-MinasGerais-MonteAzul|2021-03-22	CHIKV	Minas Gerais	Monte Azul	2021-03-22	52	Female	15.08	87.4	ON023502
BH225|BR-MinasGerais-Mutum|2021-04-10	CHIKV	Minas Gerais	Mutum	2021-04-10	0.25	Female	27.8	70.1	ON023504
BH252|BR-MinasGerais-GovernadorValadares|2021-03-12	CHIKV	Minas Gerais	Governador Valadares	2021-03-12	56	Male	11.2	89.7	ON023505
BH253|BR-MinasGerais-GovernadorValadares|2021-03-12	CHIKV	Minas Gerais	Governador Valadares	2021-03-12	43	Female	15.99	91.4	ON023508
BH255|BR-MinasGerais-GovernadorValadares|2021-04-22	CHIKV	Minas Gerais	Governador Valadares	2021-04-22	8	Male	15.28	86.7	ON023507
BH257|BR-MinasGerais-GovernadorValadares|2021-04-22	CHIKV	Minas Gerais	Governador Valadares	2021-04-22	39	Female	17.71	91.1	ON023509
BH260|BR-MinasGerais-GovernadorValadares|2021-03-11	CHIKV	Minas Gerais	Governador Valadares	2021-03-11	59	Male	16.45	87.8	ON023510
BH261|BR-MinasGerais-GovernadorValadares|2021-03-10	CHIKV	Minas Gerais	Governador Valadares	2021-03-10	61	Female	16.66	89.6	ON023511
BH262|BR-MinasGerais-GovernadorValadares|2021-04-22	CHIKV	Minas Gerais	Governador Valadares	2021-04-22	68	Male	18.92	91.6	ON023513
BH263|BR-MinasGerais-GovernadorValadares|2021-04-22	CHIKV	Minas Gerais	Governador Valadares	2021-04-22	50	Male	18.33	83	ON023512
BH268|BR-MinasGerais-GovernadorValadares|2021-04-01	CHIKV	Minas Gerais	Governador Valadares	2021-04-01	54	Male	24.27	84.9	ON023514
BH270|BR-MinasGerais-GovernadorValadares|2021-03-31	CHIKV	Minas Gerais	Governador Valadares	2021-03-31	15	Male	29.92	73.8	ON023516
BH316|BR-MinasGerais-Mutum|2021-04-23	CHIKV	Minas Gerais	Mutum	2021-04-23	15	Female	25.46	91.5	ON023515
BH322|BR-MinasGerais-Mutum|2021-04-27	CHIKV	Minas Gerais	Mutum	2021-04-27	20	Female	20.92	90.6	ON023518
BH324|BR-MinasGerais-Mutum|2021-04-15	CHIKV	Minas Gerais	Mutum	2021-04-15	3	Male	14.12	85.4	ON023517
BH325|BR-MinasGerais-Mutum|2021-04-19	CHIKV	Minas Gerais	Mutum	2021-04-19	27	Male	18.74	93.2	ON023520
BH328|BR-MinasGerais-ConselheiroPenha|2021-04-30	CHIKV	Minas Gerais	Conselheiro Penha	2021-04-30	41	Female	28.19	65.3	ON023519
BH330|BR-MinasGerais-ConselheiroPenha|2021-04-30	CHIKV	Minas Gerais	Conselheiro Penha	2021-04-30	36	Male	28.72	75.7	ON023522
BH333|BR-MinasGerais-ConselheiroPenha|2021-05-04	CHIKV	Minas Gerais	Conselheiro Penha	2021-05-04	54	Female	26.21	90.8	ON023521
BH336|BR-MinasGerais-ConselheiroPenha|2021-05-06	CHIKV	Minas Gerais	Conselheiro Penha	2021-05-06	22	Male	13.17	83.1	ON023523
BH338|BR-MinasGerais-ConselheiroPenha|2021-05-06	CHIKV	Minas Gerais	Conselheiro Penha	2021-05-06	19	Female	26.04	71.6	ON023524
BH716|BR-MinasGerais-Ipatinga|2018-05-25	CHIKV	Minas Gerais	Ipatinga	2018-05-25	NA	Female	5.37	85.3	ON023525
BH2041|BR-MinasGerais-CoronelFabriciano|2018-03-22	CHIKV	Minas Gerais	Coronel Fabriciano	2018-03-22	72	Male	5.5	91.9	ON023526
