# Supplementary material for: Retrospective Genomic Surveillance of Chikungunya Transmission in Minas Gerais State, Southeast Brazil
Source: Microbiol Spectr. 2022 Aug 25;10(5):e01285-22. doi: 10.1128/spectrum.01285-22 (PMC9602355; doi:10.1128/spectrum.01285-22)
Supplement: Supplemental file 2 — Supplemental material. Download spectrum.01285-22-s0002.xlsx, XLSX file, 0.01 MB [file spectrum.01285-22-s0002.xlsx]

## Sheet: Sheet1
Supplementary table 2. CHIKV-ECSA reference genome sequences used in this study
Sequence ID	Pathogen	Country	Collection Date	Accession Number
KP164570|CHIKV|BR-Bahia-FeiradeSantana|2014-09-03	CHIKV	Brazil	2014-09-03	KP164570
KP164568|CHIKV|BR-Bahia-FeiradeSantana|2014-08-26	CHIKV	Brazil	2014-08-26	KP164568
KP164569|CHIKV|BR-Bahia-FeiradeSantana|2014-08-28	CHIKV	Brazil	2014-08-28	KP164569
KU940225|CHIKV|BR-Bahia-Salvador|2015-07-15	CHIKV	Brazil	2015-07-15	KU940225
KU940226|CHIKV|BR-Bahia-Salvador|2015-08-01	CHIKV	Brazil	2015-08-01	KU940226
KX228391|CHIKV|BR-Pernambuco|2016-03-03	CHIKV	Brazil	2016-03-03	KX228391
KY055011|CHIKV|BR-Sergipe-Aracaju|2016-02-20	CHIKV	Brazil	2016-02-20	KY055011
KY704939|CHIKV|BR-Alagoas-Maceio|2016-04-17	CHIKV	Brazil	2016-04-17	KY704939
KY704942|CHIKV|BR-Alagoas-Maceio|2016-04-14	CHIKV	Brazil	2016-04-14	KY704942
KY704947|CHIKV|BR-Alagoas-Maceio|2016-04-15	CHIKV	Brazil	2016-04-15	KY704947
KY704952|CHIKV|BR-Alagoas-Maceio|2016-04-07	CHIKV	Brazil	2016-04-07	KY704952
KY704954|CHIKV|BR-Paraiba-JoaoPessoa|2016-06-20	CHIKV	Brazil	2016-06-20	KY704954
KY704955|CHIKV|BR-Paraiba-JoaoPessoa|2016-06-17	CHIKV	Brazil	2016-06-17	KY704955
KY124328|CHIKV|BR-RiodeJaneiro|2016-03-16	CHIKV	Brazil	2016-03-16	KY124328
KY124329|CHIKV|BR-RiodeJaneiro|2016-03-16	CHIKV	Brazil	2016-03-16	KY124329
MG000875|CHIKV|Haiti|2016-06-27	CHIKV	Haiti	2016-06-27	MG000875
MG000876|CHIKV|Haiti|2016-05-17	CHIKV	Haiti	2016-05-17	MG000876
MG649970|CHIKV|BR-RiodeJaneiro|2016-03-29	CHIKV	Brazil	2016-03-29	MG649970
MG649971|CHIKV|BR-RiodeJaneiro|2016-08-22	CHIKV	Brazil	2016-08-22	MG649971
MG649972|CHIKV|BR-RiodeJaneiro|2016-05-05	CHIKV	Brazil	2016-05-05	MG649972
MG649973|CHIKV|BR-RiodeJaneiro|2016-12-12	CHIKV	Brazil	2016-12-12	MG649973
MG649974|CHIKV|BR-RiodeJaneiro|2016-04-08	CHIKV	Brazil	2016-04-08	MG649974
MG649975|CHIKV|BR-RiodeJaneiro|2016-07-27	CHIKV	Brazil	2016-07-27	MG649975
MG649976|CHIKV|BR-RiodeJaneiro|2016-03-29	CHIKV	Brazil	2016-03-29	MG649976
MG649977|CHIKV|BR-RiodeJaneiro|2016-07-28	CHIKV	Brazil	2016-07-28	MG649977
MG649978|CHIKV|BR-RiodeJaneiro|2017-03-16	CHIKV	Brazil	2017-03-16	MG649978
MG649979|CHIKV|BR-RiodeJaneiro|2017-03-15	CHIKV	Brazil	2017-03-15	MG649979
MG649980|CHIKV|BR-RiodeJaneiro|2016-04-27	CHIKV	Brazil	2016-04-27	MG649980
MG649981|CHIKV|BR-RiodeJaneiro|2016-07-28	CHIKV	Brazil	2016-07-28	MG649981
MG649982|CHIKV|BR-RiodeJaneiro|2017-03-24	CHIKV	Brazil	2017-03-24	MG649982
MG649983|CHIKV|BR-RiodeJaneiro|2016-03-28	CHIKV	Brazil	2016-03-28	MG649983
MK121891|CHIKV|BR-Amazonas-Manaus-DomPedro|2015-07-10	CHIKV	Brazil	2015-07-10	MK121891
MK121892|CHIKV|BR-Amazonas-Manaus-DomPedro|2015-07-11	CHIKV	Brazil	2015-07-11	MK121892
MK121893|CHIKV|BR-Amazonas-Manaus-DomPedro|2015-07-15	CHIKV	Brazil	2015-07-15	MK121893
MK121894|CHIKV|BR-Amazonas-Manaus-ColoniaTerraNova|2016-01-27	CHIKV	Brazil	2016-01-27	MK121894
MK121895|CHIKV|BR-Amazonas-Manaus-ParqueDasNacoes|2017-03-18	CHIKV	Brazil	2017-03-18	MK121895
MK121896|CHIKV|BR-Roraima-BoaVista-Pintolandia|2017-03-03	CHIKV	Brazil	2017-03-03	MK121896
MK121897|CHIKV|BR-Roraima-Bonfim-Taboca|2017-02-20	CHIKV	Brazil	2017-02-20	MK121897
MK121898|CHIKV|BR-Roraima-BoaVista-SenadorHelioCampos|2017-02-22	CHIKV	Brazil	2017-02-22	MK121898
MK121899|CHIKV|BR-Roraima-BoaVista-SilvioLeite|2017-03-17	CHIKV	Brazil	2017-03-17	MK121899
MK121900|CHIKV|BR-Roraima-Iracema-Centro|2017-03-17	CHIKV	Brazil	2017-03-17	MK121900
MK121901|CHIKV|BR-Roraima-BoaVista-Alvorada|2017-03-17	CHIKV	Brazil	2017-03-17	MK121901
MK121902|CHIKV|BR-Roraima-BoaVista-Alvorada|2017-03-17	CHIKV	Brazil	2017-03-17	MK121902
MK121903|CHIKV|BR-Roraima-BoaVista-SenadorHelioCampos|2017-03-15	CHIKV	Brazil	2017-03-15	MK121903
MK121904|CHIKV|BR-Roraima-BoaVista-Equatorial|2017-03-02	CHIKV	Brazil	2017-03-02	MK121904
MK121905|CHIKV|BR-Roraima-BoaVista-Pricuma|2017-03-02	CHIKV	Brazil	2017-03-02	MK121905
MK121906|CHIKV|BR-Roraima-BoaVista-Aparecida|2017-02-27	CHIKV	Brazil	2017-02-27	MK121906
MK121907|CHIKV|BR-Roraima-BoaVista-Pintolandia|2017-02-27	CHIKV	Brazil	2017-02-27	MK121907
MK121908|CHIKV|BR-Roraima-BoaVista-Alvorada|2017-03-05	CHIKV	Brazil	2017-03-05	MK121908
MH823663|CHIKV|BR-MatoGrosso-Cuiaba|2017-01-05	CHIKV	Brazil	2017-01-05	MH823663
MH823664|CHIKV|BR-MatoGrosso-Cuiaba|2017-03-16	CHIKV	Brazil	2017-03-16	MH823664
MH823665|CHIKV|BR-MatoGrosso-Cuiaba|2017-03-16	CHIKV	Brazil	2017-03-16	MH823665
MH823666|CHIKV|BR-MatoGrosso-Cuiaba|2017-03-01	CHIKV	Brazil	2017-03-01	MH823666
MH823667|CHIKV|BR-MatoGrosso-Cuiaba|2017-03-01	CHIKV	Brazil	2017-03-01	MH823667
MH823668|CHIKV|BR-MatoGrosso-Cuiaba|2017-01-05	CHIKV	Brazil	2017-01-05	MH823668
MK244632|CHIKV|BR-RiodeJaneiro|2016-04-05	CHIKV	Brazil	2016-04-05	MK244632
MK244633|CHIKV|BR-RiodeJaneiro|2016-05-06	CHIKV	Brazil	2016-05-06	MK244633
MK244634|CHIKV|BR-RiodeJaneiro|2016-04-27	CHIKV	Brazil	2016-04-27	MK244634
MK244635|CHIKV|BR-RiodeJaneiro|2016-02-19	CHIKV	Brazil	2016-02-19	MK244635
MK244636|CHIKV|BR-RiodeJaneiro|2016-05-02	CHIKV	Brazil	2016-05-02	MK244636
MK244637|CHIKV|BR-RiodeJaneiro|2016-05-10	CHIKV	Brazil	2016-05-10	MK244637
MK244638|CHIKV|BR-RiodeJaneiro|2016-04-05	CHIKV	Brazil	2016-04-05	MK244638
MK244639|CHIKV|BR-RiodeJaneiro|2016-04-19	CHIKV	Brazil	2016-04-19	MK244639
MK244640|CHIKV|BR-RiodeJaneiro|2017-03-07	CHIKV	Brazil	2017-03-07	MK244640
MK244641|CHIKV|BR-RiodeJaneiro|2017-03-09	CHIKV	Brazil	2017-03-09	MK244641
MK244642|CHIKV|BR-RiodeJaneiro|2018-02-18	CHIKV	Brazil	2018-02-18	MK244642
MK244643|CHIKV|BR-RiodeJaneiro-Niteroi|2018-03-28	CHIKV	Brazil	2018-03-28	MK244643
MK244644|CHIKV|BR-RiodeJaneiro-Niteroi|2018-03-26	CHIKV	Brazil	2018-03-26	MK244644
MK244645|CHIKV|BR-RiodeJaneiro-Niteroi|2018-03-28	CHIKV	Brazil	2018-03-28	MK244645
MK244649|CHIKV|BR-RiodeJaneiro-Niteroi|2018-04-03	CHIKV	Brazil	2018-04-03	MK244649
MK244650|CHIKV|BR-RiodeJaneiro-Niteroi|2018-04-03	CHIKV	Brazil	2018-04-03	MK244650
MK244652|CHIKV|BR-RiodeJaneiro-Niteroi|2018-04-05	CHIKV	Brazil	2018-04-05	MK244652
MK244654|CHIKV|BR-RiodeJaneiro-Niteroi|2018-04-06	CHIKV	Brazil	2018-04-06	MK244654
MK244655|CHIKV|BR-RiodeJaneiro-Niteroi|2018-04-06	CHIKV	Brazil	2018-04-06	MK244655
MK244656|CHIKV|BR-RiodeJaneiro-Niteroi|2018-04-06	CHIKV	Brazil	2018-04-06	MK244656
MK159124|CHIKV|BR-Bahia-FeiradeSantana|2016-10-03	CHIKV	Brazil	2016-10-03	MK159124
MK159126|CHIKV|BR-Bahia-FeiradeSantana|2016-10-10	CHIKV	Brazil	2016-10-10	MK159126
MK159127|CHIKV|BR-Bahia-FeiradeSantana|2016-10-10	CHIKV	Brazil	2016-10-10	MK159127
MK156053|CHIKV|BR-Bahia-ConceicaodoJacuipe|2018-08-24	CHIKV	Brazil	2018-08-24	MK156053
MK156054|CHIKV|BR-Bahia-CoracaodeMaria|2018-08-24	CHIKV	Brazil	2018-08-24	MK156054
MK156055|CHIKV|BR-Bahia-CoracaodeMaria|2018-08-21	CHIKV	Brazil	2018-08-21	MK156055
MK156056|CHIKV|BR-Bahia-CoracaodeMaria|2018-08-21	CHIKV	Brazil	2018-08-21	MK156056
MK156058|CHIKV|BR-Bahia-Camacari|2018-07-30	CHIKV	Brazil	2018-07-30	MK156058
MK156059|CHIKV|BR-Bahia-Salvador|2018-07-27	CHIKV	Brazil	2018-07-27	MK156059
MK156060|CHIKV|BR-Bahia-FeiradeSantana|2018-02-08	CHIKV	Brazil	2018-02-08	MK156060
MK156061|CHIKV|BR-Bahia-Camacari|2018-08-29	CHIKV	Brazil	2018-08-29	MK156061
MK156062|CHIKV|BR-Bahia-Camacari|2018-08-20	CHIKV	Brazil	2018-08-20	MK156062
MK156063|CHIKV|BR-Bahia-CoracaodeMaria|2018-03-09	CHIKV	Brazil	2018-03-09	MK156063
MK156064|CHIKV|BR-Bahia-CoracaodeMaria|2018-03-09	CHIKV	Brazil	2018-03-09	MK156064
MK752950|CHIKV|BR-Bahia-Ipecaeta|2017-08-23	CHIKV	Brazil	2017-08-23	MK752950
MK752951|CHIKV|BR-Bahia-Itamaraju|2017-07-27	CHIKV	Brazil	2017-07-27	MK752951
MK752952|CHIKV|BR-Bahia-Ipecaeta|2017-08-30	CHIKV	Brazil	2017-08-30	MK752952
MK752953|CHIKV|BR-Bahia-Ipecaeta|2017-08-16	CHIKV	Brazil	2017-08-16	MK752953
MK752954|CHIKV|BR-Bahia-Itamaraju|2017-06-22	CHIKV	Brazil	2017-06-22	MK752954
MK752955|CHIKV|BR-Bahia-Coaraci|2017-06-05	CHIKV	Brazil	2017-06-05	MK752955
MK752956|CHIKV|BR-Bahia-Ipecaeta|2017-08-30	CHIKV	Brazil	2017-08-30	MK752956
MK752957|CHIKV|BR-Bahia-Ipecaeta|2017-08-23	CHIKV	Brazil	2017-08-23	MK752957
MK752958|CHIKV|BR-Bahia-Ipecaeta|2017-08-23	CHIKV	Brazil	2017-08-23	MK752958
MK518395|CHIKV|BR-Maranhao-Codo|2017-05-16	CHIKV	Brazil	2017-05-16	MK518395
MK993755|CHIKV|BR-RioGrandedoNorte-Natal|2016-01-14	CHIKV	Brazil	2016-01-14	MK993755
MK993756|CHIKV|BR-RioGrandedoNorte-Natal|2016-01-14	CHIKV	Brazil	2016-01-14	MK993756
MK993757|CHIKV|BR-RioGrandedoNorte-Natal|2016-01-13	CHIKV	Brazil	2016-01-13	MK993757
MN428504|CHIKV|BR-Cuiaba-UFMT|2018-02-23	CHIKV	Brazil	2018-02-23	MN428504
MN428505|CHIKV|BR-Cuiaba-UFMT|2018-05-21	CHIKV	Brazil	2018-05-21	MN428505
MN428507|CHIKV|BR-Cuiaba-Coxipo|2018-07-05	CHIKV	Brazil	2018-07-05	MN428507
MN428506|CHIKV|BR-Cuiaba-UFMT|2018-02-01	CHIKV	Brazil	2018-02-01	MN428506
MN428508|CHIKV|BR-Cuiaba-UFMT|2018-04-27	CHIKV	Brazil	2018-04-27	MN428508
MN428509|CHIKV|BR-Cuiaba-CPAIV|2018-03-13	CHIKV	Brazil	2018-03-13	MN428509
MN428510|CHIKV|BR-Cuiaba-SerraDourada|2018-04-25	CHIKV	Brazil	2018-04-25	MN428510
MN428511|CHIKV|BR-Cuiaba-LACEN|2018-04-18	CHIKV	Brazil	2018-04-18	MN428511
MN428512|CHIKV|BR-Cuiaba-CPAIV|2018-03-13	CHIKV	Brazil	2018-03-13	MN428512
MN428513|CHIKV|BR-Cuiaba-UFMT|2018-04-26	CHIKV	Brazil	2018-04-26	MN428513
MN428514|CHIKV|BR-Cuiaba-UFMT|2018-03-13	CHIKV	Brazil	2018-03-13	MN428514
MN428515|CHIKV|BR-Cuiaba-Alvorada|2018-03-20	CHIKV	Brazil	2018-03-20	MN428515
MN428516|CHIKV|BR-Cuiaba-VEdeCuiaba|2018-03-23	CHIKV	Brazil	2018-03-23	MN428516
MN428517|CHIKV|BR-Cuiaba-UFMT|2018-03-17	CHIKV	Brazil	2018-03-17	MN428517
MN428518|CHIKV|BR-Cuiaba-UFMT|2018-03-08	CHIKV	Brazil	2018-03-08	MN428518
MN428519|CHIKV|BR-Cuiaba-UFMT|2018-03-16	CHIKV	Brazil	2018-03-16	MN428519
MN428520|CHIKV|BR-Cuiaba-UFMT|2018-03-09	CHIKV	Brazil	2018-03-09	MN428520
MN428521|CHIKV|BR-Cuiaba-UFMT|2018-03-16	CHIKV	Brazil	2018-03-16	MN428521
MN428522|CHIKV|BR-Cuiaba-UFMT|2018-03-08	CHIKV	Brazil	2018-03-08	MN428522
MN428523|CHIKV|BR-Cuiaba-UFMT|2018-03-08	CHIKV	Brazil	2018-03-08	MN428523
MN428524|CHIKV|BR-Cuiaba-UFMT|2018-03-06	CHIKV	Brazil	2018-03-06	MN428524
MN428525|CHIKV|BR-Cuiaba-UFMT|2018-03-06	CHIKV	Brazil	2018-03-06	MN428525
MN428526|CHIKV|BR-Cuiaba-UFMT|2018-03-06	CHIKV	Brazil	2018-03-06	MN428526
MN428527|CHIKV|BR-Cuiaba-UFMT|2018-03-06	CHIKV	Brazil	2018-03-06	MN428527
MT877206|CHIKV|BR-Ceara|2017-05-30	CHIKV	Brazil	2017-05-30	MT877206
MT877207|CHIKV|BR-Ceara|2017-03-19	CHIKV	Brazil	2017-03-19	MT877207
MT877208|CHIKV|BR-Ceara|2017-03-22	CHIKV	Brazil	2017-03-22	MT877208
MT877209|CHIKV|BR-Ceara|2017-04-16	CHIKV	Brazil	2017-04-16	MT877209
MT877210|CHIKV|BR-Ceara|2017-04-14	CHIKV	Brazil	2017-04-14	MT877210
MT877211|CHIKV|BR-Ceara|2017-03-06	CHIKV	Brazil	2017-03-06	MT877211
MT038399|CHIKV|PY-PedroJuanCaballero|2018-06-25	CHIKV	Paraguay	2018-06-25	MT038399
MT038400|CHIKV|PY-BellaVistaNorte|2018-06-29	CHIKV	Paraguay	2018-06-29	MT038400
MT038401|CHIKV|PY-PedroJuanCaballero|2018-06-25	CHIKV	Paraguay	2018-06-25	MT038401
MT038402|CHIKV|PY-BellaVistaNorte|2018-07-03	CHIKV	Paraguay	2018-07-03	MT038402
MT038403|CHIKV|PY-BellaVista|2018-07-10	CHIKV	Paraguay	2018-07-10	MT038403
MW260512|CHIKV|BR-RioGrandedoNorte-Natal|2019-03-23	CHIKV	Brazil	2019-03-23	MW260512
MW260513|CHIKV|BR-RioGrandedoNorte-Natal|2019-03-23	CHIKV	Brazil	2019-03-23	MW260513
MW260514|CHIKV|BR-RioGrandedoNorte-Natal|2019-03-28	CHIKV	Brazil	2019-03-28	MW260514
MW260515|CHIKV|BR-RioGrandedoNorte-Natal|2019-03-27	CHIKV	Brazil	2019-03-27	MW260515
MW260516|CHIKV|BR-RioGrandedoNorte-Natal|2019-03-28	CHIKV	Brazil	2019-03-28	MW260516
MW260517|CHIKV|BR-RioGrandedoNorte-Natal|2019-03-29	CHIKV	Brazil	2019-03-29	MW260517
MW260518|CHIKV|BR-RioGrandedoNorte-Natal|2019-03-30	CHIKV	Brazil	2019-03-30	MW260518
MW260519|CHIKV|BR-RioGrandedoNorte-Natal|2019-03-30	CHIKV	Brazil	2019-03-30	MW260519
